# Supplementary material for: Molecular Diversity of Ectomycorrhizal Fungi in Relation to the Diversity of Neighboring Plant Species
Source: Microorganisms. 2024 Aug 20;12(8):1718. doi: 10.3390/microorganisms12081718 (PMC11356974; doi:10.3390/microorganisms12081718)
Supplement: Supplementary file 1 [file microorganisms-12-01718-s001.zip]

Archive with 1 entries (1 files):
- microorganisms-3151625-supplementary.pdf
